# Supplementary material for: Impact of leadership styles on patient satisfaction with nursing care quality in public hospitals: A cross-sectional study
Source: Medicine (Baltimore). 2025 Mar 14;104(11):e41670. doi: 10.1097/MD.0000000000041670 (PMC11922418; doi:10.1097/MD.0000000000041670)
Supplement: SUPPLEMENTARY MATERIAL [file medi-104-e41670-s002.xls]

## Sheet: Supplementary File 2
Gender	Age	Maritalstatus	Leadership	Hospital	Healthbefore	Q1	Q2	Q3	Q4	Q5	Q6	Q7	Q8	Q9	Q10	Q11	Q12	Q13	Q14	Q15	Q16	Q17	Q18	Q19	Scoremean	overallperception	Qualityofnursingcare	Healthafter	recommededto
1	33	1	1	1	4	2	1	2	3	3	3	3	3	1	3	3	3	3	3	3	3	3	3	3	2.68421	3	3	3	1
1	31	2	1	1	4	1	1	2	2	2	2	3	3	1	3	2	3	2	2	3	3	2	1	3	2.15789	2	3	1	2
1	36	2	1	1	4	2	2	1	3	2	2	2	2	1	1	1	2	2	2	2	1	2	1	1	1.68421	1	2	1	1
2	32	1	1	1	4	2	1	2	3	2	1	2	3	1	2	1	2	2	1	3	1	2	1	1	1.73684	2	2	1	2
2	32	1	1	1	2	1	1	2	2	1	1	2	3	2	3	2	2	2	2	2	1	2	1	2	1.78947	2	2	1	1
1	31	1	1	1	4	2	2	2	2	1	2	1	2	3	1	3	2	2	2	3	1	1	1	1	1.78947	1	2	2	2
2	38	2	1	1	4	1	1	1	2	3	3	2	3	3	3	2	3	3	3	3	1	1	1	1	2.10526	1	1	1	1
2	66	3	1	1	2	3	1	3	3	1	1	2	2	2	2	2	3	2	3	3	2	2	2	2	2.15789	2	2	1	1
2	32	1	1	1	1	2	2	2	2	2	2	2	1	2	2	2	2	2	2	2	2	2	2	2	1.94737	2	2	2	2
2	32	1	1	1	4	3	2	2	1	3	3	1	2	1	2	1	2	3	3	2	1	3	3	3	2.15789	3	3	3	3
2	35	2	1	2	4	4	3	3	3	2	3	3	3	3	4	3	3	3	1	4	1	2	2	3	2.78947	4	4	3	4
2	33	2	1	2	2	3	3	4	2	4	2	3	3	2	3	3	2	2	3	2	3	2	2	3	2.68421	3	3	4	3
1	16	1	1	2	4	3	4	4	3	2	3	4	4	4	2	3	3	3	3	4	4	4	2	3	3.26316	3	3	4	4
2	22	1	1	2	2	4	3	3	4	2	4	3	3	3	4	2	4	2	3	4	3	2	4	3	3.15789	4	4	4	3
2	34	2	1	2	2	3	3	4	3	3	2	2	4	3	3	4	2	1	4	3	3	2	3	4	2.94737	3	3	4	4
2	32	2	1	2	2	3	4	3	4	4	3	3	3	2	3	3	4	2	3	3	1	4	3	3	3.05263	4	3	4	4
2	35	2	1	2	2	4	3	3	3	3	2	4	2	2	3	3	3	2	3	4	3	2	4	3	2.94737	3	4	3	3
2	36	2	1	2	4	3	3	2	4	3	4	3	3	3	3	3	3	3	2	3	3	3	3	3	3	4	4	3	3
2	25	1	1	2	4	3	4	4	3	2	3	3	3	3	3	2	4	3	3	3	3	3	3	4	3.10526	3	3	3	4
2	34	2	1	2	2	3	3	3	3	4	2	2	4	4	4	3	3	3	4	2	3	2	3	4	3.10526	4	3	1	3
2	33	1	1	2	4	3	3	4	4	4	3	3	2	3	3	3	4	3	3	3	3	4	2	3	3.15789	3	4	4	4
1	23	1	1	2	4	3	4	4	3	4	4	2	4	4	4	3	3	3	4	3	3	2	3	3	3.31579	4	4	4	4
2	56	2	1	2	2	4	3	3	4	3	2	2	3	4	3	3	3	2	3	3	2	2	3	3	2.89474	4	4	4	4
2	58	2	1	2	2	4	4	3	4	4	4	4	2	3	3	3	3	2	4	4	3	2	3	4	3.31579	4	4	4	2
1	31	1	1	2	4	3	4	3	4	3	2	2	2	4	3	4	3	2	3	3	3	3	3	3	3	3	3	4	3
2	27	1	1	2	4	3	4	3	4	4	3	3	4	3	4	3	4	3	3	3	4	2	3	3	3.31579	3	3	3	3
2	47	1	1	2	4	4	4	4	3	3	3	4	2	3	3	3	3	3	4	2	3	2	3	4	3.15789	3	2	3	4
2	34	1	1	2	4	4	3	3	4	4	3	3	3	3	3	3	2	3	3	3	3	3	3	3	3.10526	3	3	3	3
1	46	3	1	2	2	4	4	3	4	2	3	2	3	2	4	3	3	4	3	4	3	3	2	3	3.10526	4	4	4	4
2	45	2	1	2	2	3	3	3	3	3	4	4	4	3	3	3	3	3	3	3	3	3	3	3	3.15789	3	3	3	4
1	33	1	1	2	4	4	4	3	4	3	3	3	3	4	4	2	4	3	3	2	3	4	4	3	3.31579	3	4	4	4
2	23	1	1	2	4	4	4	4	4	4	4	4	3	2	3	2	4	2	2	2	3	3	3	4	3.21053	3	3	3	3
2	54	2	1	2	2	3	3	3	3	2	4	3	4	3	3	3	3	4	3	3	3	3	4	4	3.21053	4	3	4	4
1	55	3	1	2	2	3	4	4	3	3	2	2	3	4	4	3	4	3	3	3	3	3	3	3	3.15789	3	4	3	4
2	35	2	1	3	4	2	3	3	3	3	2	3	3	3	3	3	3	3	3	3	3	3	3	3	2.89474	3	3	4	3
2	46	2	1	3	4	3	3	3	2	3	2	3	3	2	2	2	2	3	3	3	2	2	3	3	2.57895	2	2	2	2
1	51	2	1	3	2	3	4	3	3	3	3	3	3	2	3	1	2	2	3	2	2	2	1	2	2.47368	2	3	2	2
2	54	2	1	3	4	3	4	3	3	3	2	1	2	2	2	3	2	2	3	2	2	3	3	2	2.47368	3	2	2	2
2	36	2	1	3	4	3	3	4	3	3	3	2	3	3	3	3	3	3	2	3	3	3	3	3	2.94737	3	3	3	3
2	31	1	1	3	2	4	3	3	3	4	3	3	3	2	3	2	3	2	2	3	3	3	3	3	2.89474	3	3	3	3
2	32	1	1	3	4	3	4	3	3	3	3	4	2	3	3	1	4	3	3	3	3	4	3	3	3.05263	3	4	4	3
2	35	2	1	3	4	3	3	4	3	3	3	4	3	4	3	4	3	3	4	4	4	4	3	3	3.42105	3	3	3	1
1	34	1	1	3	4	4	4	3	3	3	4	4	3	3	3	3	3	3	3	3	3	3	3	3	3.21053	3	4	3	3
1	33	2	1	3	4	3	3	4	3	3	3	3	3	4	4	3	3	2	3	2	1	1	2	2	2.73684	3	2	2	2
2	44	2	1	3	4	3	3	3	3	3	1	2	2	2	1	3	3	3	2	2	2	2	1	3	2.31579	2	2	2	4
1	43	2	1	3	4	4	4	3	2	3	2	3	2	2	3	2	3	2	2	2	3	2	2	3	2.57895	2	3	3	2
2	40	1	1	3	2	3	3	3	3	3	3	4	3	3	3	4	3	3	3	3	3	3	3	2	3.05263	3	2	3	4
2	22	1	1	3	2	3	3	3	3	3	3	2	3	3	2	3	3	2	3	2	2	3	3	3	2.73684	3	3	2	2
1	25	1	1	3	4	4	3	3	3	3	3	3	3	3	3	3	2	3	2	3	3	2	3	3	2.89474	3	3	4	4
2	42	2	1	3	4	3	2	3	4	3	3	2	3	2	2	3	2	2	2	3	3	2	3	2	2.57895	3	4	2	2
2	35	2	1	3	4	4	4	4	3	3	3	2	3	3	3	2	3	3	3	3	2	3	2	2	2.89474	3	3	3	3
1	23	1	1	3	2	3	3	3	2	3	3	2	3	2	3	3	2	3	3	3	3	2	3	3	2.73684	3	3	2	2
2	21	1	1	3	2	3	3	3	3	2	3	2	3	3	2	3	2	3	2	3	2	3	3	3	2.68421	2	2	2	3
2	25	1	1	3	2	4	4	4	3	3	3	3	3	3	2	2	4	3	3	3	2	3	2	3	3	3	4	3	3
1	37	2	1	3	4	3	3	3	3	3	3	3	3	3	3	2	3	3	2	3	3	3	2	3	2.84211	3	3	3	3
2	38	2	1	3	4	3	3	4	3	4	4	4	3	4	3	2	3	3	3	3	3	3	4	3	3.26316	3	3	3	2
2	17	1	1	3	4	4	4	4	3	3	3	4	4	4	3	3	3	3	2	2	2	3	3	2	3.10526	3	2	3	2
2	24	1	1	3	4	4	4	3	4	4	3	3	3	2	2	3	3	3	2	3	3	2	2	2	2.89474	3	3	2	3
2	55	2	1	3	2	3	3	4	3	4	3	2	3	2	2	2	3	3	2	2	2	3	3	3	2.73684	3	2	2	2
1	23	1	1	3	2	3	3	3	3	3	3	2	2	3	3	2	3	3	3	3	3	3	3	3	2.84211	3	3	3	3
1	15	1	1	3	2	3	4	4	3	4	3	4	2	3	3	3	3	3	3	3	3	3	3	3	3.15789	3	3	3	2
2	50	2	1	3	2	3	3	3	3	3	3	2	2	3	3	2	3	3	2	3	2	2	2	2	2.57895	2	3	3	2
2	18	1	1	3	4	4	4	4	3	3	4	3	4	4	4	4	3	2	3	3	2	3	2	3	3.26316	2	3	2	2
1	35	2	1	3	4	4	3	3	3	3	3	3	1	2	2	2	2	2	3	4	3	3	3	3	2.73684	3	4	3	3
2	20	1	1	3	4	3	3	3	3	3	3	4	3	3	3	3	3	3	3	3	3	3	3	4	3.10526	2	2	3	3
1	32	1	1	3	4	3	2	3	3	4	3	3	2	2	2	3	2	3	3	3	3	3	3	2	2.73684	3	4	3	3
2	33	1	1	3	4	4	4	3	3	2	2	3	1	2	2	2	2	2	2	3	2	2	2	4	2.47368	4	4	2	3
2	25	1	1	4	4	2	2	2	2	3	3	3	2	2	2	2	2	2	2	3	2	2	2	2	2.21053	2	2	2	1
1	19	1	1	4	4	3	3	3	2	2	3	3	3	2	1	2	2	2	2	3	2	2	1	1	2.21053	2	2	2	1
1	23	1	1	4	4	3	3	3	2	3	3	3	2	3	3	2	3	3	3	2	3	3	3	3	2.78947	3	3	4	1
2	61	3	1	4	2	3	3	3	3	2	2	3	2	2	2	3	2	3	2	3	2	3	2	3	2.52632	3	2	4	1
2	35	2	1	4	2	3	2	2	3	2	3	2	3	2	1	1	2	3	3	3	3	3	3	3	2.47368	2	3	3	2
2	32	1	1	4	2	3	2	3	3	3	2	3	3	3	3	2	2	2	3	3	2	2	3	3	2.63158	3	3	2	1
1	45	3	1	4	2	3	2	3	2	2	4	2	2	2	2	1	2	3	1	2	2	2	2	2	2.15789	2	2	1	1
2	33	2	1	4	2	2	2	2	2	2	2	3	3	2	1	1	2	2	2	2	2	2	2	2	2	2	2	2	1
1	35	2	1	4	2	2	2	3	2	3	4	2	2	2	1	1	3	2	2	1	1	1	2	2	2	2	3	2	1
2	22	1	1	4	4	3	3	2	2	3	2	2	3	3	2	2	3	3	3	4	2	3	3	3	2.68421	3	3	3	1
1	34	1	2	1	4	1	1	3	3	1	3	2	2	3	3	3	3	3	3	3	3	3	3	3	2.57895	3	1	1	1
1	45	2	2	1	2	2	1	1	1	1	1	1	1	2	0	1	2	1	1	1	1	2	2	0	1.15789	3	1	1	2
2	51	2	2	1	2	3	2	3	1	1	1	1	2	3	3	3	3	1	1	1	1	1	1	3	1.84211	3	1	3	2
1	68	2	2	1	2	1	1	2	1	1	1	1	1	1	1	1	1	1	3	2	3	2	2	2	1.47368	2	2	1	1
1	30	1	2	1	4	2	2	2	2	2	2	1	1	3	3	2	2	2	1	2	1	2	2	3	1.94737	3	3	2	3
2	32	1	2	1	4	2	1	2	2	1	1	1	2	3	1	3	1	1	3	3	1	3	3	2	1.89474	2	2	1	2
2	34	2	2	1	4	1	1	2	1	2	1	1	3	2	2	1	1	3	1	2	3	3	1	3	1.78947	1	3	1	1
2	23	1	2	1	4	2	2	1	2	3	3	1	1	2	2	1	2	2	2	3	1	1	1	2	1.78947	2	3	1	3
1	35	2	2	1	4	1	1	2	1	2	2	1	2	3	2	3	2	3	2	2	1	3	3	3	2.05263	3	3	3	3
1	25	1	2	1	2	1	2	1	1	2	2	2	2	2	2	2	3	3	1	2	2	1	2	1	1.78947	1	1	1	1
2	35	2	2	1	4	2	1	1	1	2	2	1	3	3	1	3	3	1	2	1	1	2	3	2	1.84211	2	3	2	1
2	65	3	2	1	4	1	2	2	1	2	3	2	2	3	1	1	2	2	1	2	1	2	2	2	1.78947	1	2	3	2
1	23	2	2	1	2	2	1	1	2	1	2	1	1	1	2	1	2	1	2	1	2	2	2	1	1.47368	1	3	2	1
1	34	2	2	1	2	1	1	1	1	3	3	3	2	2	3	2	3	3	1	2	1	1	2	2	1.94737	1	3	1	2
2	45	2	2	1	4	1	1	2	2	1	2	2	1	2	2	1	2	2	2	1	1	2	1	2	1.57895	2	2	2	2
1	60	2	2	1	4	1	2	1	1	3	1	2	2	1	1	1	2	1	1	1	1	3	3	3	1.63158	3	3	1	1
2	40	2	2	1	2	1	1	1	1	3	3	3	3	1	2	1	1	1	1	1	1	1	1	1	1.47368	2	2	2	1
1	20	1	2	1	4	2	2	1	1	1	1	1	2	2	2	1	2	1	1	1	2	3	1	1	1.47368	1	3	1	1
1	50	1	2	1	4	1	1	1	2	1	3	3	3	1	1	3	2	2	2	2	1	1	2	1	1.73684	2	2	1	1
1	44	2	2	1	4	1	1	2	1	2	1	1	1	2	3	1	2	1	1	1	3	2	2	2	1.57895	2	2	1	2
2	25	2	2	1	2	1	1	1	1	3	3	2	3	3	1	1	1	1	1	1	2	1	2	1	1.57895	2	3	3	1
1	55	2	2	1	4	1	1	2	1	1	1	3	1	2	2	1	1	1	1	1	3	3	1	3	1.57895	3	3	1	1
2	33	2	2	1	2	2	1	2	1	2	1	1	2	3	2	1	2	1	1	1	1	2	1	1	1.47368	2	2	2	2
2	22	1	2	1	4	1	1	3	1	2	1	2	1	2	2	2	2	2	1	1	2	1	1	2	1.57895	1	2	2	1
1	21	1	2	1	2	1	1	2	1	3	1	3	1	3	1	3	1	1	2	2	1	1	1	3	1.68421	3	3	2	1
2	33	2	2	1	4	2	1	2	1	1	2	3	1	2	1	2	1	1	1	1	2	3	1	3	1.63158	2	3	1	1
1	44	2	2	1	4	1	1	3	1	1	2	1	2	2	1	3	1	2	2	1	1	1	1	1	1.47368	2	2	2	1
2	17	1	2	1	4	2	1	2	1	2	1	2	3	3	1	2	2	2	2	1	2	3	1	3	1.89474	3	3	2	1
2	50	2	2	1	4	1	1	2	1	3	1	3	2	3	1	2	2	2	1	2	1	3	2	2	1.84211	3	2	2	1
1	32	1	2	1	2	1	2	2	1	3	1	1	3	1	1	3	2	1	0	1	3	2	1	2	1.63158	2	2	1	1
1	45	2	2	1	4	2	1	3	2	2	2	3	3	1	2	1	1	1	1	2	2	1	1	1	1.68421	1	1	1	2
1	34	2	2	1	4	1	1	1	1	2	1	2	2	2	1	2	3	1	1	1	2	2	2	3	1.63158	2	2	2	1
2	55	2	2	1	2	2	1	1	1	3	3	3	1	2	2	2	2	1	1	2	1	1	2	2	1.73684	2	2	2	2
1	17	1	2	1	4	1	2	1	1	1	2	2	1	2	2	3	2	1	1	2	2	2	1	2	1.63158	2	1	2	1
1	50	2	2	1	4	2	1	2	2	2	3	3	3	3	3	2	2	2	1	1	1	3	2	3	2.15789	3	2	2	2
2	65	3	2	1	2	2	2	1	1	1	1	2	1	1	2	1	1	1	1	1	0	1	0	2	1.15789	1	1	1	1
2	33	2	2	1	4	2	1	2	1	2	2	3	2	3	2	2	2	3	1	2	2	3	2	2	2.05263	2	2	2	1
1	40	1	2	1	2	1	1	1	1	1	2	3	2	3	2	2	3	2	1	1	2	2	3	2	1.84211	2	2	3	2
2	42	2	2	1	4	1	2	2	1	3	3	2	2	2	2	3	3	3	1	2	3	3	2	2	2.21053	2	3	2	1
1	25	1	2	2	4	4	3	3	4	4	3	3	2	2	3	4	4	4	4	3	3	2	2	3	3.15789	3	3	3	3
1	44	2	2	2	2	2	4	4	3	3	4	3	3	4	3	3	4	3	3	3	3	4	4	4	3.36842	3	3	3	2
2	41	2	2	2	2	3	3	3	4	4	3	3	3	3	4	3	4	4	3	2	3	3	2	3	3.15789	3	3	3	3
1	27	1	2	2	4	4	4	4	3	3	3	3	4	4	3	2	3	3	2	2	3	3	3	3	3.10526	3	3	3	3
2	45	2	2	2	2	3	3	4	4	4	3	3	3	3	3	3	3	3	3	3	4	3	3	3	3.21053	3	3	3	2
1	40	2	2	3	2	3	4	3	3	4	3	3	2	2	2	2	3	3	2	3	3	3	2	2	2.73684	4	4	3	3
1	16	1	2	3	2	1	2	2	3	2	2	2	1	1	1	1	2	3	3	3	3	2	2	2	2	4	4	2	3
1	60	3	2	3	2	3	3	3	3	4	2	2	1	1	1	2	2	2	2	2	2	3	3	3	2.31579	2	2	3	3
1	19	1	2	3	4	3	3	3	3	3	3	2	2	2	2	2	2	3	3	2	3	2	2	2	2.47368	4	4	2	2
2	30	1	2	3	2	4	2	2	3	2	2	1	2	2	1	1	2	3	2	2	2	3	2	4	2.21053	4	2	2	3
2	23	1	2	3	2	3	2	3	3	3	3	3	2	2	2	2	2	2	3	3	3	2	2	3	2.52632	4	3	2	2
2	22	1	2	3	4	4	3	3	3	3	3	3	3	2	1	1	2	2	3	2	2	2	3	2	2.47368	4	2	3	3
2	25	1	2	3	4	3	3	2	3	2	2	1	2	2	2	2	2	3	2	3	2	2	2	4	2.31579	2	2	2	3
2	31	1	2	3	2	3	2	3	3	2	2	2	2	2	2	2	2	2	3	3	2	3	2	3	2.36842	4	3	2	3
1	26	1	2	3	4	3	3	2	3	3	3	3	2	2	2	2	2	3	2	2	2	2	2	2	2.36842	4	2	2	3
1	33	2	2	3	2	3	2	2	2	2	2	3	2	1	1	2	2	2	3	2	3	2	2	4	2.21053	2	3	3	3
2	23	1	2	3	4	2	3	3	3	4	3	2	3	2	2	2	2	2	3	3	2	2	3	4	2.63158	2	2	2	2
1	21	1	2	3	4	3	3	2	3	2	2	2	2	2	1	1	2	3	2	2	2	2	2	4	2.21053	3	2	2	2
2	50	3	2	3	2	2	3	3	3	4	4	2	2	2	1	1	1	2	3	3	3	1	1	4	2.36842	2	3	1	3
2	30	1	2	3	4	3	2	2	2	2	2	2	2	1	1	1	2	2	2	3	3	3	2	3	2.10526	3	3	3	2
2	23	1	2	3	2	3	3	3	3	3	3	3	2	1	1	3	2	2	3	3	2	2	3	4	2.57895	2	3	2	3
1	37	2	2	3	2	2	3	3	3	2	2	3	3	3	3	2	2	2	2	3	3	2	2	4	2.57895	2	2	2	3
2	27	1	2	3	2	2	3	3	3	2	2	2	3	2	3	2	3	2	2	2	2	3	3	2	2.42105	2	2	2	2
1	55	2	2	3	2	3	2	3	3	2	2	2	1	2	1	1	1	3	3	2	2	3	2	2	2.10526	2	2	2	3
2	28	1	2	3	4	3	2	3	2	2	2	2	2	2	2	2	1	2	2	3	3	2	3	3	2.26316	2	1	3	2
1	25	1	2	3	2	3	2	4	3	2	3	2	3	2	1	1	2	2	3	2	3	3	2	2	2.36842	2	2	2	3
1	35	1	2	3	2	3	2	3	3	2	2	2	2	2	2	2	2	3	2	2	2	3	2	3	2.31579	3	2	2	2
1	40	1	2	3	2	3	3	4	3	2	2	2	3	3	2	2	3	3	2	3	2	2	3	3	2.63158	2	2	2	2
2	22	1	2	3	2	3	2	3	2	2	2	3	2	2	1	1	2	2	2	2	2	2	2	2	2.05263	2	2	2	2
1	23	1	2	3	2	3	3	3	4	2	2	2	2	2	3	2	2	2	2	2	2	2	2	2	2.31579	3	3	2	2
2	46	2	2	3	2	3	2	3	2	2	2	2	2	2	2	2	2	1	2	2	1	2	2	2	2	2	2	2	2
2	31	1	2	3	2	3	2	3	3	3	3	2	2	2	1	1	2	2	2	3	2	2	3	2	2.26316	2	3	3	2
2	21	1	2	3	2	3	2	3	3	2	3	2	2	2	2	2	2	1	1	2	3	2	3	2	2.21053	2	2	2	2
1	24	1	2	3	2	3	2	3	3	2	2	2	3	2	2	2	2	2	2	2	2	2	3	3	2.31579	2	3	2	2
2	31	1	2	3	2	3	3	3	2	2	3	3	2	2	1	2	2	2	2	2	2	2	2	2	2.21053	2	2	2	2
2	55	2	2	3	4	3	3	3	3	3	3	2	2	2	1	2	2	2	2	3	2	2	2	2	2.31579	2	2	2	2
2	26	1	2	3	2	3	3	3	2	2	2	3	2	2	1	1	3	2	2	3	2	3	3	3	2.36842	2	3	3	2
1	19	1	2	3	2	3	3	3	3	3	2	2	2	3	3	2	2	2	2	2	2	2	2	2	2.36842	2	2	3	2
1	24	1	2	4	4	3	4	4	3	3	3	4	3	4	3	3	2	3	3	2	2	2	2	2	2.89474	2	3	2	1
2	32	1	2	4	4	3	3	3	3	3	3	3	3	2	2	3	3	3	3	3	3	3	3	3	2.89474	3	3	3	1
2	36	2	2	4	4	3	3	3	2	3	3	3	3	3	2	3	3	3	3	3	3	3	3	3	2.89474	3	3	4	1
1	59	3	2	4	4	3	3	3	4	3	3	3	3	3	2	1	3	3	3	3	3	2	2	2	2.73684	2	3	2	1
2	65	2	2	4	2	2	3	3	2	2	3	2	3	2	2	2	2	2	2	2	3	2	3	3	2.36842	2	2	2	1
1	34	1	2	4	2	3	3	2	3	2	3	3	3	2	3	2	2	3	2	2	2	3	2	2	2.47368	2	2	2	1
2	33	1	2	4	2	3	3	2	2	2	2	2	1	2	1	1	2	2	2	3	2	2	3	2	2.05263	2	2	2	1
2	21	1	2	4	2	3	2	3	3	3	3	3	3	2	2	2	2	3	3	2	3	2	2	3	2.57895	2	2	3	1
1	23	1	2	4	2	3	3	2	2	2	3	3	3	2	2	2	2	2	3	3	2	2	2	3	2.42105	3	3	3	1
2	39	2	2	4	4	3	2	3	3	3	2	3	3	3	2	3	3	3	2	2	3	2	3	2	2.63158	2	2	4	1
2	16	1	2	4	4	3	3	3	3	4	3	3	3	3	3	3	3	3	3	3	3	3	3	3	3.05263	3	3	3	1
1	34	1	2	4	4	3	3	3	3	2	2	2	2	2	1	1	2	2	2	2	2	2	2	2	2.10526	2	2	2	1
2	22	1	2	4	4	3	2	2	2	3	2	2	2	2	1	2	2	2	2	2	2	1	2	3	2.05263	2	2	4	1
1	33	1	3	4	4	3	3	3	2	3	2	3	3	1	1	2	2	2	2	2	2	2	2	2	2.21053	2	3	3	2
2	17	1	3	4	2	3	3	2	3	3	2	1	2	2	2	2	2	2	2	2	2	2	1	2	2.10526	2	2	2	2
1	66	2	3	4	2	2	3	3	3	2	3	3	3	3	3	3	2	2	2	3	2	2	2	2	2.52632	2	2	3	1
2	30	1	3	4	4	2	3	3	2	2	2	2	2	2	1	1	2	2	2	2	2	2	2	2	2	2	2	4	1
1	40	2	3	4	4	3	2	3	3	2	2	2	3	2	2	2	2	2	2	2	2	2	2	2	2.21053	2	2	3	1
1	25	1	4	4	4	3	3	3	3	3	3	3	2	2	2	1	2	2	2	2	2	2	2	2	2.31579	3	2	4	1
2	56	2	4	4	4	3	3	3	3	2	2	3	3	3	1	3	3	3	3	3	3	3	3	3	2.78947	2	3	3	1
1	45	2	4	4	4	3	3	3	3	2	3	2	3	3	2	2	3	3	3	3	3	3	3	3	2.78947	2	2	3	1
2	31	1	4	4	2	3	2	3	2	2	3	4	2	2	2	1	2	3	3	3	3	3	2	2	2.47368	3	3	2	1
2	27	1	4	4	2	3	3	3	3	3	3	3	3	3	1	2	3	3	2	3	3	3	3	3	2.78947	3	3	4	1
2	57	3	4	4	2	3	2	2	2	2	3	1	2	2	2	2	2	2	3	3	2	3	3	3	2.31579	3	3	4	1
2	28	1	4	4	4	3	3	3	3	3	3	3	2	2	1	1	3	3	3	2	2	2	2	3	2.47368	3	3	3	1
1	23	1	4	4	4	3	3	3	3	3	2	2	3	1	1	2	2	2	3	2	2	2	2	2	2.26316	2	3	4	1
