# Supplementary material for: Impact of leadership styles on patient satisfaction with nursing care quality in public hospitals: A cross-sectional study
Source: Medicine (Baltimore). 2025 Mar 14;104(11):e41670. doi: 10.1097/MD.0000000000041670 (PMC11922418; doi:10.1097/MD.0000000000041670)
Supplement: SUPPLEMENTARY MATERIAL [file medi-104-e41670-s003.xls]

## Sheet: Supplementary File 3
Q1	Q2	Q3	Q4	Q5	Q6	Q7	Q8	Q9	Q10	Q11	Q12	Q13	Q14	Q15	Q16	Q17	Q18	Q19	Q20	Q21	Q22	Q23	Q24	Q25	Q26	Q27	Q28	Q29	Q30	Q31	Q32	Q33	Q34	Q35	Q36	Q37	Q38	Q39	Q40	Q41	Q42	Q43	Q44	Q45	Hospital	Transformational20Items	Transactional8items	PassiveAvoidant8items	outcomeofleadeship9items
0	0	3	2	3	1	2	1	0	0	3	2	0	0	2	3	4	0	0	3	0	0	0	0	0	0	0	2	0	0	0	0	1	0	1	0	0	0	0	0	0	0	1	0	2	1	0	1	2	0.333333
3	1	2	3	2	0	2	0	0	0	0	2	0	0	0	3	4	0	1	3	1	1	0	0	0	0	0	2	1	0	0	0	2	0	1	0	1	1	0	0	1	0	0	0	2	1	0	1	2	0.555556
0	2	2	2	2	1	1	0	0	0	1	0	0	0	0	3	4	0	1	4	1	1	0	1	1	0	1	2	1	0	0	0	2	0	0	0	0	1	0	0	1	1	0	0	2	1	0	1	2	0.555556
0	0	2	2	2	0	2	0	0	0	1	2	0	0	1	3	4	0	0	3	0	2	0	1	0	0	0	2	0	0	0	0	0	0	1	0	0	1	0	0	0	0	0	0	2	1	0	1	2	0.333333
1	0	2	3	2	0	2	0	0	0	0	1	0	0	0	3	3	0	1	3	0	1	0	0	0	0	0	2	0	0	0	0	2	0	2	0	0	0	0	0	1	0	0	0	2	1	0	1	2	0.333333
0	0	2	2	2	0	2	0	0	0	1	0	0	0	2	3	4	0	0	4	0	0	0	0	0	0	0	2	0	0	0	0	0	0	0	0	0	0	0	0	0	0	0	0	2	1	0	1	2	0.222222
2	0	2	1	1	1	0	0	0	0	0	1	1	0	1	3	4	3	3	3	1	0	0	0	0	0	1	2	0	0	0	0	2	0	0	0	0	0	0	0	1	1	0	0	2	1	0	1	2	0.444444
1	0	2	1	2	0	1	1	1	0	3	1	0	0	2	3	3	0	0	3	1	0	1	1	1	0	1	1	1	0	0	1	2	0	2	0	0	1	0	0	1	1	0	0	2	1	0	2	2	0.555556
1	1	1	1	2	1	1	0	0	0	0	1	0	0	2	3	4	0	1	3	1	1	1	1	1	0	1	2	0	0	0	0	1	0	0	0	0	0	0	0	1	0	0	0	2	1	0	1	2	0.333333
3	0	1	1	2	0	1	1	0	0	1	1	0	0	0	3	3	0	0	3	1	2	1	1	1	0	1	2	0	0	0	0	2	0	0	1	1	2	0	0	2	1	2	0	2	1	0	2	2	1.11111
0	0	2	3	2	0	2	0	0	0	3	2	0	0	0	3	3	0	0	4	0	0	0	0	0	0	0	0	0	0	0	0	0	0	1	0	0	0	0	0	0	0	0	0	2	1	0	1	2	0.222222
0	1	2	2	2	1	1	1	0	0	1	0	0	0	0	3	4	0	1	3	1	1	0	0	0	0	0	2	0	1	1	1	0	0	3	1	1	1	1	1	0	0	1	1	1	1	0	1	2	0.777778
3	2	0	1	1	0	2	0	0	0	1	2	0	0	1	3	3	0	0	4	2	1	0	1	1	0	1	2	0	0	0	1	0	0	1	1	1	1	1	0	2	0	1	1	2	1	0	2	2	1
1	1	2	2	2	0	1	0	0	0	0	0	0	1	2	3	3	0	1	3	1	1	0	1	1	0	1	2	1	0	0	0	1	0	2	0	0	0	0	0	0	0	0	0	2	1	0	1	2	0.222222
3	1	1	0	2	0	2	0	0	0	0	1	0	0	2	3	3	0	1	3	1	1	0	1	1	0	0	1	0	0	0	0	1	0	0	0	0	0	0	0	1	0	0	0	1	1	0	1	2	0.222222
2	1	2	3	2	0	2	0	0	0	0	0	0	0	0	3	4	0	0	0	0	0	0	1	0	0	0	2	0	0	1	0	2	0	1	0	1	1	0	0	1	0	0	0	2	1	0	1	2	0.555556
3	1	1	2	2	1	2	2	0	0	1	1	1	0	2	3	4	1	1	1	2	1	1	0	1	0	0	1	0	0	0	0	1	0	0	0	1	1	0	0	2	0	1	0	0	1	1	1	2	0.555556
0	1	2	2	2	4	1	0	0	0	0	0	0	0	0	3	3	0	0	3	1	1	0	0	2	4	1	2	0	0	0	0	0	0	0	0	0	4	0	0	0	0	0	0	2	1	1	1	2	0.666667
3	1	2	0	0	0	2	0	0	0	0	0	0	0	0	3	3	0	1	3	1	1	1	1	0	0	0	1	0	0	0	1	2	0	2	0	0	0	0	0	1	0	1	0	2	1	0	1	2	0.444444
2	2	2	1	2	0	1	0	0	0	0	1	0	0	0	3	4	0	1	1	1	1	0	0	0	0	0	1	1	0	0	0	1	0	3	0	0	0	0	0	1	0	1	0	2	1	0	1	2	0.444444
1	0	2	3	2	0	0	0	0	0	2	3	0	0	0	3	3	0	0	3	0	1	0	1	0	0	0	0	0	0	0	0	0	0	0	0	0	0	0	0	0	0	0	0	2	1	0	1	2	0.222222
1	1	1	1	1	1	1	0	1	0	1	0	0	1	2	3	3	3	2	2	2	2	1	2	2	1	2	2	1	1	1	2	2	1	0	1	2	1	1	1	2	1	2	0	2	1	1	2	2	1.33333
0	1	2	2	1	1	1	0	0	0	1	2	0	0	2	3	3	0	0	3	1	1	1	0	1	0	0	0	0	0	0	0	0	0	1	0	0	0	0	0	0	0	0	0	2	1	0	1	2	0.222222
0	1	2	2	2	0	2	1	0	0	0	0	0	0	2	3	4	0	0	0	0	0	0	0	0	0	0	2	0	0	1	0	0	0	2	0	1	1	0	0	0	1	0	0	2	1	0	1	2	0.555556
2	1	1	1	1	1	1	1	0	1	1	0	0	1	0	3	3	0	1	3	1	1	1	1	1	2	1	1	1	1	1	1	1	0	0	0	0	1	1	1	1	1	0	1	2	1	1	1	1	0.888889
2	1	3	2	1	1	1	1	0	0	0	0	0	0	2	3	3	0	0	3	1	1	1	0	1	0	0	0	0	0	0	0	0	0	1	0	0	0	0	0	0	1	0	0	2	1	0	1	1	0.333333
0	0	2	1	2	0	1	0	0	0	2	0	0	0	2	3	3	0	1	3	1	0	1	0	1	0	1	0	0	0	0	0	0	0	2	0	0	0	0	0	0	0	0	0	2	1	0	1	1	0.222222
0	1	2	2	2	0	0	1	0	0	1	1	0	1	2	3	4	0	0	0	0	0	0	0	0	0	1	2	0	0	0	0	0	0	1	0	0	1	0	0	0	1	0	0	2	1	0	1	1	0.444444
0	0	1	1	1	1	1	0	0	0	3	0	0	0	1	3	3	0	0	3	1	1	0	1	0	0	0	1	0	0	0	1	1	0	1	0	0	1	0	0	1	1	0	0	2	1	0	1	1	0.555556
1	0	2	2	2	0	2	0	0	0	3	0	0	0	2	3	3	0	0	0	0	0	0	0	0	0	0	0	0	0	0	0	2	0	0	0	1	1	0	0	1	0	0	0	2	1	0	1	1	0.555556
3	0	0	2	2	0	2	0	0	0	0	1	0	0	0	3	4	0	0	0	0	0	0	0	0	0	1	0	0	0	0	0	2	0	0	0	0	0	0	0	1	0	0	0	2	1	0	1	1	0.333333
1	1	1	1	1	0	1	1	0	0	0	2	0	0	2	3	3	0	1	0	0	1	0	0	0	0	0	2	1	1	0	0	0	0	1	0	0	0	0	0	0	0	1	0	2	1	0	1	1	0.333333
0	1	2	2	1	0	1	0	0	0	2	0	0	0	0	3	4	0	0	0	0	0	0	0	1	0	1	2	0	0	1	1	0	0	1	0	0	1	1	1	2	1	0	0	2	1	0	1	1	0.888889
0	1	2	2	2	0	1	1	0	0	0	0	0	0	0	3	3	0	0	0	0	0	0	0	0	0	0	0	0	0	0	0	2	0	0	0	0	0	1	0	0	0	0	0	2	1	0	1	1	0.333333
2	1	2	2	2	0	0	0	0	0	0	2	0	0	0	3	3	0	0	0	0	0	0	1	0	0	1	1	0	0	0	0	0	0	0	0	0	0	0	0	0	0	0	0	2	1	0	1	1	0.222222
3	1	1	1	1	1	1	2	1	1	1	0	1	0	2	3	3	1	2	1	2	0	1	1	2	0	0	1	0	1	0	1	1	1	0	1	1	1	1	1	1	1	1	1	2	1	1	1	1	1.11111
1	2	1	1	1	1	1	1	0	1	2	2	0	0	0	3	4	0	0	0	0	0	0	0	0	0	0	0	0	1	1	0	0	0	1	0	0	0	0	0	0	0	0	0	2	1	0	1	1	0.222222
1	1	2	1	1	1	1	1	0	0	0	0	0	0	2	3	4	0	0	0	2	0	0	1	0	0	1	1	0	0	0	0	0	0	0	0	0	0	0	0	0	0	0	0	2	1	0	1	1	0.222222
0	1	2	0	0	0	0	0	1	1	0	1	0	0	0	3	3	2	0	0	1	1	1	1	1	1	0	1	1	1	1	0	0	0	1	0	0	1	0	0	2	1	1	1	2	1	1	1	1	0.888889
0	1	1	0	0	0	1	0	1	0	1	0	1	0	0	3	3	0	0	0	0	0	0	0	1	0	0	1	0	0	0	0	1	0	3	0	0	1	0	1	1	1	1	0	2	1	0	1	1	0.777778
2	0	0	0	0	0	0	0	0	0	0	1	0	0	2	3	4	0	0	0	0	0	0	0	0	0	0	2	0	0	0	0	0	0	0	0	0	0	0	0	0	0	0	0	2	1	0	1	1	0.222222
0	0	0	0	0	0	2	0	0	0	0	1	0	0	0	3	3	0	0	0	0	0	0	0	0	0	0	0	0	0	0	0	0	0	0	0	0	0	0	0	0	0	0	0	2	1	0	0	1	0.222222
2	0	0	0	0	0	2	0	0	0	0	0	0	0	0	3	3	0	0	0	0	0	0	0	0	0	0	0	0	0	0	0	0	0	0	0	0	0	0	0	0	0	0	0	2	1	0	1	1	0.222222
3	1	2	1	1	1	2	1	1	1	2	1	1	1	2	3	3	2	1	1	1	2	0	2	2	1	1	1	2	1	1	2	1	1	0	1	1	0	0	0	2	1	2	0	2	1	1	2	2	0.888889
3	2	1	2	1	1	2	2	1	2	3	1	1	0	2	3	3	0	1	3	2	1	2	1	1	1	1	0	1	0	1	1	1	1	0	0	1	2	0	0	0	1	0	1	1	1	1	2	2	0.666667
3	1	1	1	1	0	1	1	0	1	0	1	1	1	2	3	3	1	2	2	1	2	1	2	2	2	2	2	1	1	1	1	1	1	0	1	0	1	0	0	0	0	2	1	2	1	1	2	2	0.666667
3	1	2	1	1	1	2	1	1	1	1	1	0	0	2	3	4	0	1	0	2	1	1	2	2	0	0	1	1	1	1	0	1	0	0	1	0	1	0	0	1	1	1	0	2	1	1	1	2	0.666667
1	2	1	2	1	2	1	1	1	2	1	1	0	0	1	3	3	0	0	1	2	2	1	1	1	0	1	2	1	0	1	0	2	0	0	0	1	0	0	1	2	1	2	1	2	1	1	1	2	1.11111
1	0	1	3	2	1	1	0	0	0	0	1	0	0	0	3	3	0	0	0	0	2	0	1	1	0	1	2	0	0	1	1	1	0	2	0	1	1	0	0	0	0	0	1	2	1	0	2	1	0.555556
2	0	1	1	1	0	2	1	1	0	1	0	0	0	1	3	3	1	2	1	0	1	1	1	0	0	1	1	0	0	0	1	0	0	2	0	0	2	0	0	2	1	1	0	2	1	0	2	1	0.888889
1	1	1	1	2	1	1	1	0	0	2	0	0	0	1	3	3	0	0	1	1	1	1	1	1	0	0	0	0	0	0	0	0	0	2	0	0	0	0	0	1	1	1	1	2	1	0	1	1	0.666667
1	1	0	0	0	0	1	0	1	0	1	0	0	1	0	3	3	1	1	1	1	1	1	0	1	1	1	2	1	0	0	0	0	0	1	0	0	1	0	0	0	0	0	0	2	1	0	1	1	0.333333
3	0	1	3	2	0	0	0	0	0	1	0	0	0	1	3	3	0	0	0	0	0	0	0	0	0	0	0	0	0	0	0	0	0	2	0	0	1	0	0	0	0	0	0	2	1	0	2	1	0.333333
1	0	2	3	2	0	0	0	0	0	1	0	0	0	0	2	3	3	2	0	1	0	0	1	1	0	0	2	0	0	0	0	2	0	1	0	0	1	0	0	0	0	0	0	2	2	0	1	1	0.333333
2	0	0	3	2	0	0	0	0	0	2	0	1	0	0	3	3	4	3	0	2	0	0	0	2	0	0	2	0	0	0	0	0	0	1	0	0	1	0	0	0	0	0	0	2	2	1	1	1	0.333333
2	0	0	0	0	0	2	0	0	0	3	0	3	0	2	2	4	1	1	0	3	0	0	0	0	0	0	0	0	0	0	0	0	0	2	0	1	0	0	0	0	0	0	0	2	2	0	1	1	0.333333
1	0	2	0	0	0	0	0	0	0	2	1	1	0	0	3	3	3	2	0	4	0	0	0	0	0	0	0	0	0	0	0	0	0	3	0	0	0	0	0	1	0	0	0	2	2	0	1	1	0.333333
0	0	2	3	2	0	0	0	0	0	0	1	3	0	2	2	4	1	0	3	1	1	1	1	1	3	0	2	0	0	1	0	2	0	0	0	0	0	0	0	1	0	0	0	2	3	1	1	2	0.333333
3	0	2	2	2	0	2	0	2	1	0	1	1	0	0	0	3	4	0	3	1	1	0	0	0	0	0	2	0	0	0	0	0	0	2	0	0	0	0	0	0	0	0	0	2	3	0	1	2	0.222222
3	0	3	3	2	0	2	0	0	0	0	0	0	0	1	0	3	1	0	3	1	1	1	1	0	0	0	2	0	0	0	0	0	0	1	0	0	1	1	0	0	0	0	0	1	3	0	1	2	0.333333
3	0	1	1	1	0	1	0	4	0	3	2	3	0	2	0	3	0	0	3	1	0	0	1	0	0	0	2	0	0	0	0	0	0	2	0	0	0	1	0	0	0	0	0	1	3	0	1	2	0.222222
3	0	2	0	2	1	1	1	2	0	3	0	0	0	2	1	3	1	1	0	2	1	0	0	0	0	0	2	0	1	0	0	2	0	1	0	0	1	0	1	0	0	0	0	2	3	1	1	2	0.444444
3	1	2	0	1	0	1	0	0	0	3	0	3	0	0	0	3	3	0	3	2	0	0	0	0	2	0	0	0	0	0	0	2	0	1	0	0	1	0	0	1	0	0	0	1	3	1	1	2	0.333333
0	1	2	0	0	1	1	0	4	1	3	1	1	0	2	0	3	1	1	1	1	1	1	1	0	3	0	2	0	0	0	0	1	1	4	0	0	1	0	0	0	1	0	0	2	3	1	1	1	0.444444
3	0	2	2	2	0	1	0	3	1	3	0	3	0	0	1	3	0	0	3	3	1	1	0	0	3	0	0	0	0	0	0	0	0	0	0	0	0	0	0	1	1	1	1	2	3	1	1	1	0.666667
3	0	2	2	2	1	1	0	0	0	0	2	2	0	2	1	3	2	0	0	2	0	1	0	0	0	0	1	0	0	0	0	0	0	0	0	0	1	1	1	1	0	0	0	2	3	0	1	1	0.666667
1	0	2	0	2	1	1	1	0	0	3	1	0	0	0	3	4	1	0	0	1	0	0	1	1	3	1	1	0	0	0	0	0	0	0	0	0	0	0	0	0	0	0	0	2	3	0	1	1	0.222222
0	1	1	1	1	0	2	0	0	0	3	0	0	0	0	0	3	2	0	4	1	1	0	0	0	3	0	0	0	0	0	0	0	0	0	0	0	0	0	0	1	0	1	1	2	3	0	1	1	0.555556
3	0	2	2	0	0	2	0	2	0	2	0	1	0	0	0	3	4	1	3	1	1	1	1	1	4	0	0	0	1	0	0	0	0	1	0	0	0	0	0	0	0	0	0	2	3	1	1	1	0.222222
0	0	2	1	0	0	0	1	3	0	3	2	3	0	0	0	3	3	0	1	1	0	0	0	0	3	0	2	0	0	0	0	0	0	1	1	0	0	0	0	1	0	1	1	2	3	1	1	1	0.555556
0	1	0	2	2	0	0	0	1	0	1	1	3	0	2	3	3	1	1	1	1	2	0	1	1	1	1	1	0	0	0	0	2	0	1	0	1	1	0	1	1	1	0	1	2	3	1	1	1	0.888889
3	1	1	3	2	0	2	0	1	0	2	2	3	0	2	3	3	2	0	0	2	0	0	0	0	1	0	0	0	0	0	0	0	0	0	0	0	0	0	0	1	0	0	0	2	3	1	1	1	0.333333
2	1	2	1	0	0	0	0	3	0	3	0	0	1	1	2	3	0	0	3	1	1	1	1	0	0	0	2	0	1	1	1	0	0	0	0	0	1	0	1	1	0	1	1	2	3	1	1	1	0.777778
1	0	0	0	0	1	2	1	1	0	3	2	2	1	2	3	4	3	0	0	1	0	0	1	0	3	0	0	0	0	1	0	1	0	0	0	0	0	0	0	0	0	0	0	2	3	1	1	1	0.222222
3	1	2	3	2	0	2	1	0	0	1	0	1	0	2	0	3	2	0	0	1	0	0	0	0	4	0	0	0	0	0	0	0	0	0	0	0	0	0	0	0	0	0	0	2	3	1	1	1	0.222222
1	1	1	0	1	0	2	0	0	0	1	0	4	0	0	3	3	2	0	0	2	0	0	0	0	0	0	2	1	0	0	0	0	0	1	0	0	1	0	0	0	0	0	0	2	3	0	1	1	0.333333
0	0	0	1	0	0	1	0	0	0	3	1	0	0	0	0	3	1	0	0	2	2	0	1	0	0	1	2	0	0	0	0	2	0	1	0	0	2	0	0	0	0	1	1	2	3	0	1	1	0.666667
2	0	1	1	0	0	1	0	0	1	0	1	3	1	0	3	3	4	0	0	1	1	1	0	0	1	0	1	0	1	1	0	0	0	0	0	1	0	0	1	0	0	1	0	2	3	1	1	1	0.555556
2	0	0	0	2	1	1	1	3	0	3	1	1	0	0	3	3	3	0	0	2	0	0	0	0	2	0	0	0	0	0	0	0	0	0	0	0	1	0	0	0	0	0	0	2	3	1	1	1	0.333333
3	0	2	0	0	0	1	1	3	0	1	0	1	0	2	0	4	1	0	0	2	1	0	0	0	2	0	0	0	0	0	0	0	0	1	0	1	1	0	0	2	0	0	0	2	3	1	1	1	0.666667
3	0	0	0	2	1	0	0	2	0	0	2	1	0	0	1	3	3	0	0	2	1	0	0	0	2	0	0	0	0	0	0	0	0	0	0	0	0	0	0	0	0	0	0	2	3	1	1	1	0.222222
0	1	2	0	0	0	0	0	0	0	1	0	1	0	0	3	3	2	0	0	3	0	0	0	0	0	0	0	0	0	0	0	2	1	0	1	1	1	0	0	1	0	0	0	2	3	0	0	1	0.555556
0	0	0	0	0	0	0	0	2	0	3	0	0	0	2	0	4	2	0	3	1	1	0	0	0	1	0	0	0	0	0	0	0	0	0	0	0	0	0	0	1	0	0	0	2	3	0	0	1	0.333333
1	0	0	0	0	0	0	0	0	0	3	2	4	0	0	1	3	2	0	0	2	0	0	0	0	1	0	0	0	0	0	0	0	0	0	0	0	0	0	0	0	0	0	0	2	3	0	1	1	0.222222
3	0	0	3	2	0	2	0	0	1	3	1	1	0	1	3	4	4	0	0	3	0	0	0	0	0	1	2	0	0	1	1	1	0	1	0	0	0	0	0	0	0	0	0	2	3	1	2	2	0.222222
3	0	2	3	2	1	2	1	1	1	3	1	0	0	2	1	4	1	1	0	3	0	0	0	0	2	1	0	0	0	0	0	0	0	3	0	0	1	0	0	0	0	0	0	2	3	1	2	1	0.333333
3	1	2	1	2	0	1	0	0	0	3	1	2	0	0	3	3	3	0	0	3	0	0	0	0	2	0	0	1	0	0	0	0	0	3	0	0	0	0	0	1	0	1	0	2	3	1	2	1	0.444444
2	0	2	3	2	0	0	0	2	0	3	0	0	0	2	3	3	4	0	0	2	0	0	0	0	0	0	0	0	0	0	0	2	0	3	0	0	1	0	0	0	1	0	0	2	3	0	2	1	0.444444
3	0	1	3	2	0	2	0	1	0	1	0	1	0	3	1	4	2	0	0	3	0	0	0	0	0	0	0	0	0	0	0	0	0	2	0	1	1	0	0	0	0	0	0	2	3	0	1	1	0.444444
3	0	0	0	1	0	2	0	1	0	3	0	4	0	2	3	3	2	0	3	1	0	0	0	0	0	0	0	0	0	0	0	0	0	2	0	0	0	0	0	0	0	0	0	2	3	0	1	1	0.222222
3	0	0	2	2	1	1	0	3	0	2	0	3	0	1	3	3	0	0	0	1	0	0	0	0	0	0	1	0	0	0	0	1	1	4	1	1	0	0	0	0	0	0	0	2	3	1	2	1	0.333333
1	0	2	1	1	0	0	1	1	0	3	0	4	0	0	2	3	1	0	0	2	0	0	0	0	3	0	1	0	0	0	0	0	0	2	0	0	0	0	0	0	0	0	0	2	3	1	1	1	0.222222
3	0	1	0	0	0	2	1	3	0	3	0	3	0	0	3	3	2	0	0	2	0	0	0	0	0	0	0	0	0	0	0	1	0	1	0	0	0	0	0	2	0	0	0	2	3	1	1	1	0.444444
3	1	0	0	0	0	2	0	0	0	2	0	0	0	0	3	3	3	0	0	3	0	0	0	0	0	1	1	1	0	0	0	1	0	2	0	0	0	0	1	1	0	0	0	2	3	0	1	1	0.444444
3	1	1	1	1	1	1	1	0	0	3	1	0	0	0	1	3	0	0	0	3	0	0	0	0	0	0	0	0	0	0	0	0	0	1	0	0	1	0	0	0	0	0	0	2	3	0	1	1	0.333333
1	0	0	0	2	1	0	0	0	0	3	1	3	0	0	3	3	2	0	0	2	0	0	0	0	2	0	0	0	0	0	0	0	0	2	0	0	1	0	0	0	0	0	0	2	3	0	1	1	0.333333
3	1	1	0	0	0	0	0	1	0	3	0	0	0	0	0	3	3	0	0	2	2	0	0	0	0	0	2	0	0	0	0	0	0	0	0	0	0	0	0	0	0	0	0	2	3	0	1	1	0.222222
3	0	0	1	0	0	2	1	1	0	3	0	0	0	1	0	4	2	0	0	1	0	0	1	0	0	0	0	0	0	0	0	0	0	1	0	0	0	1	1	1	0	0	0	2	3	0	1	1	0.555556
3	0	0	0	0	0	1	0	3	0	3	2	0	0	0	3	3	2	0	0	1	0	0	0	0	0	0	0	0	0	0	0	0	0	0	0	0	0	0	0	0	0	0	0	2	3	0	1	1	0.222222
1	0	2	2	0	0	0	0	0	0	3	0	3	0	0	3	3	2	0	0	4	0	0	0	0	0	0	0	1	0	0	0	0	0	0	0	0	0	0	0	1	0	0	1	2	3	0	1	1	0.444444
3	0	0	0	0	0	0	0	0	0	3	2	0	0	0	0	3	2	0	0	2	0	0	0	0	1	0	0	0	0	0	0	0	0	0	0	0	0	0	0	0	0	0	0	2	3	0	1	1	0.222222
0	0	0	3	2	0	0	0	0	0	1	0	0	0	0	3	3	0	0	0	2	0	0	1	0	2	0	0	0	0	0	0	0	0	1	0	0	1	0	0	0	0	0	0	2	3	0	1	1	0.333333
1	0	0	0	0	0	0	1	1	0	3	0	4	0	0	3	4	2	0	0	3	1	1	1	1	3	0	0	0	0	0	0	0	0	1	0	0	1	0	0	1	0	0	1	2	3	1	1	0	0.555556
1	0	0	0	0	0	0	0	3	0	3	0	3	1	0	3	3	1	0	0	3	0	0	0	0	1	1	1	0	0	0	0	0	0	2	1	1	1	1	0	0	0	0	0	2	3	1	1	0	0.555556
3	1	0	0	0	0	0	0	0	0	3	0	0	0	2	0	3	4	0	0	3	0	0	0	0	4	0	0	0	0	0	0	0	0	2	0	0	0	0	0	0	0	0	1	2	3	1	1	0	0.333333
2	2	0	3	2	2	3	3	3	2	2	1	3	3	3	2	4	4	2	1	3	3	4	3	3	3	3	3	3	3	4	3	4	4	0	3	3	3	4	3	4	4	3	3	3	4	3	2	2	3.33333
3	3	0	2	2	3	2	3	2	2	3	0	4	3	2	3	4	4	2	1	3	3	3	4	3	2	3	3	4	3	2	3	2	2	0	2	3	4	3	4	3	4	3	3	3	4	3	3	2	3.33333
2	2	0	3	0	3	0	2	2	2	3	0	2	2	2	2	3	3	3	2	3	2	2	3	3	3	3	2	3	2	3	3	3	3	1	2	3	3	3	3	3	3	3	3	3	4	2	2	1	3
2	3	1	1	1	2	0	2	2	2	3	1	0	1	3	1	3	0	2	2	2	2	1	2	2	3	2	1	2	1	3	2	1	3	0	2	3	3	2	1	3	3	3	2	2	4	2	2	1	2.44444
0	1	1	2	1	1	0	0	1	0	3	1	1	1	2	0	3	1	1	1	1	0	0	0	1	0	0	0	1	1	1	1	1	1	1	1	2	1	1	1	1	2	1	1	0	4	1	1	1	1.11111
3	2	1	2	2	1	0	3	2	2	3	0	2	2	2	1	1	3	2	0	3	1	1	1	2	3	1	2	2	2	2	2	1	1	2	2	2	3	2	1	1	1	4	3	3	4	2	2	1	2.22222
1	2	0	1	1	2	0	2	2	1	3	0	1	1	3	2	3	0	0	0	2	1	1	1	1	2	2	1	2	2	2	2	2	2	0	3	2	2	2	2	3	2	3	1	3	4	2	1	1	2.22222
0	3	1	1	0	2	0	3	4	3	3	1	3	2	4	1	3	2	1	1	3	3	2	3	3	3	2	0	3	3	3	4	0	2	0	2	4	4	2	3	3	3	3	2	4	4	3	2	1	3.11111
3	3	0	3	3	2	3	0	0	0	0	1	0	0	0	0	4	0	0	2	0	4	4	2	3	0	2	3	0	0	0	0	4	0	0	0	0	0	0	0	0	0	0	0	0	4	1	2	2	0
1	1	1	2	2	1	2	1	1	0	3	1	1	0	1	2	3	0	1	3	0	3	1	1	3	1	1	2	1	1	1	0	2	1	1	1	0	0	1	0	2	0	1	0	0	4	1	2	2	0.444444
0	2	1	3	3	0	2	0	0	0	3	1	0	0	2	1	3	0	0	2	0	2	2	2	3	0	2	2	0	0	0	0	2	0	2	0	0	0	0	0	0	0	0	0	2	4	0	2	2	0.222222
0	0	0	2	2	0	3	0	0	0	3	1	0	0	0	1	3	0	2	2	0	0	0	4	0	0	2	4	2	2	0	0	0	2	0	0	0	0	0	0	2	0	2	0	0	4	0	2	2	0.444444
1	1	1	2	2	1	1	2	1	2	3	1	1	2	2	0	2	3	2	3	1	3	1	2	3	3	2	2	1	1	1	1	2	2	1	2	2	2	1	0	2	0	0	0	1	4	2	2	2	0.888889
2	1	2	2	1	1	2	1	2	2	3	1	1	1	1	1	3	2	2	2	2	2	2	2	2	1	1	2	1	2	1	1	1	2	1	1	1	2	0	0	2	2	2	2	2	4	1	2	2	1.44444
0	1	2	2	2	1	1	1	1	0	3	0	1	1	2	0	3	0	0	3	1	0	1	1	0	1	0	1	0	0	0	0	2	0	0	1	1	1	0	0	1	1	0	0	1	4	1	1	2	0.555556
0	0	1	3	2	0	2	1	0	0	3	1	0	0	2	0	3	1	0	1	0	1	0	1	2	1	0	2	0	0	0	0	2	1	0	1	1	0	0	0	0	0	0	0	0	4	0	1	2	0.111111
1	0	0	3	2	0	2	1	0	0	3	0	0	0	3	0	3	0	0	3	0	1	0	1	1	0	1	2	0	0	0	0	2	0	0	1	0	0	0	0	0	0	0	0	0	4	0	1	2	0
1	0	1	3	2	0	2	1	1	0	3	0	1	0	0	0	2	1	0	3	0	0	0	0	0	0	0	2	1	0	0	0	2	0	0	1	0	0	0	0	0	0	0	0	3	4	0	1	2	0.333333
3	1	2	1	2	2	1	1	0	1	3	1	2	1	2	1	3	1	2	1	2	1	1	1	2	2	1	2	1	1	2	2	1	2	0	2	2	1	0	0	2	1	2	0	2	4	2	1	2	1.11111
0	2	1	2	2	1	1	1	1	1	3	1	1	0	3	0	3	0	0	3	0	2	1	0	0	0	2	1	1	1	1	1	1	1	1	1	1	1	1	1	1	1	2	0	2	4	1	1	2	1.11111
0	2	1	1	1	2	1	1	1	1	3	1	1	1	2	1	3	2	2	2	2	2	2	2	1	1	1	2	1	2	1	1	1	1	0	1	1	1	1	0	1	1	2	1	2	4	1	1	2	1.11111
2	1	0	3	2	0	2	1	1	1	3	1	1	1	2	0	4	0	1	1	1	1	1	1	1	1	1	1	1	0	1	1	1	1	0	2	1	0	1	0	1	0	0	1	0	4	1	1	2	0.444444
1	0	0	1	1	1	2	0	0	0	3	0	0	0	2	0	3	0	1	2	0	1	0	1	0	0	0	2	1	0	0	0	2	1	0	1	1	0	0	0	0	0	0	0	2	4	0	1	2	0.333333
0	1	1	2	2	1	2	1	1	1	3	0	1	2	1	1	3	1	1	1	1	1	1	1	1	1	1	1	1	1	1	1	1	1	0	0	1	2	1	0	1	1	1	1	2	4	1	1	1	1.11111
0	1	0	2	1	0	1	1	1	0	3	0	0	1	0	2	4	0	1	3	1	1	1	1	1	1	1	1	1	0	1	1	1	1	0	1	1	1	1	1	1	1	2	0	2	4	1	1	1	1.11111
2	0	1	1	1	2	2	1	0	1	3	0	0	0	2	2	3	0	0	2	1	0	0	1	0	0	0	1	0	1	1	0	1	1	1	1	1	0	0	1	1	1	2	0	2	4	1	1	1	0.888889
0	0	0	1	1	1	2	2	1	0	3	0	1	0	2	2	3	1	0	1	1	1	1	0	1	2	1	1	1	1	1	1	1	1	0	1	0	0	0	0	1	1	1	1	2	4	1	1	1	0.666667
1	1	0	2	2	1	1	1	1	2	3	1	0	1	2	0	1	1	1	1	1	0	1	1	1	1	1	1	1	1	0	0	2	0	0	1	2	1	0	0	0	0	0	0	1	4	1	1	1	0.444444
0	2	1	2	1	1	2	1	1	1	3	0	1	2	1	1	3	2	1	1	1	1	1	0	0	0	1	1	0	0	1	0	0	0	0	2	1	1	1	1	0	0	1	0	2	4	1	1	1	0.777778
0	1	0	2	1	2	2	1	1	1	3	1	1	0	1	1	3	0	0	0	0	0	0	1	1	1	1	1	0	1	1	1	1	1	0	1	1	1	1	0	1	0	1	1	2	4	1	1	1	0.888889
1	1	1	1	2	1	1	1	0	0	3	0	0	0	0	0	3	0	0	0	1	1	0	1	1	1	1	0	0	0	1	0	2	1	0	1	1	0	0	0	1	0	1	0	2	4	0	1	1	0.555556
1	1	1	1	1	2	1	1	1	1	3	0	1	1	3	0	3	0	1	3	3	2	3	1	3	1	1	2	2	2	1	1	1	1	1	1	2	1	1	0	2	2	1	0	1	4	2	1	2	1.11111
2	2	1	1	1	2	0	2	2	1	3	1	2	1	4	0	2	2	2	2	2	2	2	2	2	1	2	2	2	2	1	1	1	2	0	2	2	2	1	1	2	2	2	2	2	4	2	2	1	1.77778
0	3	1	1	2	2	1	1	1	2	3	0	2	1	4	1	2	0	2	2	1	2	1	1	1	1	1	1	1	1	1	2	1	1	1	1	1	1	1	0	2	1	1	1	2	4	1	1	1	1.11111
3	1	1	2	1	1	2	1	1	1	3	0	1	1	2	0	2	1	1	1	1	1	1	1	1	1	2	1	2	2	1	2	2	2	1	1	1	0	0	0	0	0	0	0	3	4	1	2	1	0.444444
1	3	0	2	0	3	0	3	4	4	2	0	4	3	3	1	2	3	2	0	4	2	3	3	4	3	2	0	3	3	3	2	0	2	1	3	3	3	2	3	2	3	3	3	3	4	3	2	0	2.77778
2	2	1	4	2	0	2	0	0	2	3	1	2	2	2	0	3	2	2	0	2	3	0	2	0	0	2	4	2	2	0	0	3	0	0	0	2	0	2	0	2	2	2	0	3	4	1	2	2	1.44444
1	0	1	4	4	2	2	0	0	0	3	0	0	0	0	1	1	0	0	1	0	2	0	0	2	0	2	2	0	0	0	0	2	0	3	0	0	0	0	0	0	0	2	0	0	4	0	2	2	0.222222
2	0	1	4	2	0	0	0	0	0	3	0	0	0	0	0	2	0	1	3	0	2	2	0	3	0	0	2	0	0	0	0	2	0	2	0	2	0	0	0	0	0	0	0	2	4	0	2	2	0.444444
1	1	1	3	2	1	1	2	1	1	3	0	1	2	3	0	2	2	2	2	1	2	2	2	3	2	3	1	2	1	1	1	2	2	2	1	2	2	1	1	2	2	2	2	2	4	2	2	1	1.77778
1	1	0	1	2	1	2	1	1	0	3	1	2	2	2	0	1	1	1	2	3	2	1	2	1	2	1	1	1	1	1	1	2	2	2	1	1	1	2	1	1	2	1	0	0	4	1	2	1	1
3	1	1	3	1	1	2	1	0	0	3	0	0	0	2	0	4	0	0	1	1	1	1	1	1	0	2	0	1	0	0	0	2	1	1	1	1	0	0	1	2	1	1	0	2	4	1	2	1	0.888889
1	0	1	2	2	2	2	0	0	0	3	0	0	0	2	1	1	0	0	1	0	2	2	2	3	0	3	2	0	0	0	0	2	0	1	0	0	0	0	0	0	0	2	0	0	4	0	2	1	0.222222
3	0	1	0	2	0	0	1	0	1	3	1	0	0	2	3	3	0	0	2	1	1	0	0	0	0	0	1	0	0	1	0	1	0	4	0	0	0	0	0	1	0	1	1	2	4	0	2	1	0.555556
1	1	1	1	1	1	0	1	1	1	3	1	1	1	1	2	3	0	1	1	1	1	1	0	1	0	2	1	1	0	1	1	2	1	1	1	1	1	0	1	1	1	2	1	2	4	1	1	1	1.11111
[truncated: 4 more columns]
